# Supplementary material for: Structure shows that the BIR2 domain of E3 ligase XIAP binds across the RIPK2 kinase dimer interface
Source: Life Sci Alliance. 2023 Sep 6;6(11):e202201784. doi: 10.26508/lsa.202201784 (PMC10485824; doi:10.26508/lsa.202201784)
Supplement: Supplementary file 1 [file LSA-2022-01784_TableS1.xlsx]

## Sheet: Sheet1
Table S1. Summary of Native MS results
Sample	Main oligomeric state	Experimental masses (Da)	Other oligomeric states	Experimental masses (Da)
RIPK2317-XIAP BIR2154-240	2:1	84093	2:0, 2:2	73668 (RIPK2 alone), 94518
RIPK2300-XIAP BIR2AG154-240	2:2	90708	2:0, 2:1	70010 (RIPK2 alone), 80359
RIPK2317-XIAP BIR2124-240	2:1	87461	2:0, 2:2, 2:3	73668 (RIPK2 alone), 101254, 115047
RIPK2300-XIAP BIR2AG124-240	2:2	97441	none	-
