# Supplementary material for: Structure shows that the BIR2 domain of E3 ligase XIAP binds across the RIPK2 kinase dimer interface
Source: Life Sci Alliance. 2023 Sep 6;6(11):e202201784. doi: 10.26508/lsa.202201784 (PMC10485824; doi:10.26508/lsa.202201784)
Supplement: Supplementary file 2 [file LSA-2022-01784_TableS2.xlsx]

## Sheet: Sheet1
Table S2. Cryo-EM data collection, refinement and validation statistics
	RIPK2-XIAP BIR2
	(PDB-8AZA, EMD-15757)
Data collection and processing
Magnification	165,000 x
Voltage (kV)	300
Electron exposure (e–/Å2)	47.7 and 45.7 for tilted dataset
Defocus range (μm)	-0.8 to -2.5
Pixel size (Å)	0.87
Symmetry imposed	-
Initial particle images (no.)	2546793
Final particle images (no.)	173600
Map resolution (Å)	3.15
FSC threshold	0.143
Map resolution range (Å)	2.9 -5.488 (25th to 75th percentile)
Refinement and Validation
Initial model used (PDB code)	5NG0, 4C8B and 4J3Y
Map sharpening B factor (Å2)	-100
Model composition
Non-hydrogen atom	5031
Protein residues	614
Waters	0
Ligands	1 (Zn)
B factor (Å2)	165 (masked)
R.m.s. deviations
Bond lengths (Å)	0.004
Bond angles (°)	0.758
Validation
MolProbity score	2.26
Clashscore	26.56
Poor rotamers (%)	0.77
Ramachandran plot
Favored (%)	95.07
Allowed (%)	4.93
Disallowed (%)	0
Model vs Data
CC (mask)	0.67
CC (box)	0.83
CC (peaks)	0.58
CC (volume)	0.66
Mean CC for ligands	0.5
