# Supplementary material for: Structure shows that the BIR2 domain of E3 ligase XIAP binds across the RIPK2 kinase dimer interface
Source: Life Sci Alliance. 2023 Sep 6;6(11):e202201784. doi: 10.26508/lsa.202201784 (PMC10485824; doi:10.26508/lsa.202201784)
Supplement: Supplementary file 5 [file LSA-2022-01784_TableS3.xlsx]

## Sheet: Sheet1
Table S3. Oligos for cloning and mutagenesis
Oligos used for XIAP extensions:
Constructs	Plasmid	Oligo
124-240 Fw	pET49 XIAP 154-240	5'-GCAGACTATCTTTTGAGAACTGGGCAGGTTGTAGATATATCAGACACCATATACCCGAGGAACCCTGCCATG-3'
124-240 Rev	pET49 XIAP 154-240	5'-CAAAAGATAGTCTGCATGTGTCTCAGATGGCCTGTCTAAGGCAAAATGATCTCTGGGTCCCTGAAAGAGGACTTC-3'
93-240 Fw	pET49 XIAP 124-240	5'-ACAAATTCTGGTATCCAGAATGGTCAGTACAAAGTTGAAAACTATCTGGGAAGCAGAGATCATTTTGCCTTAGACAG-3'
93-240 Rev	pET49 XIAP 124-240	5'-GATACCAGAATTTGTAGACTGCGTGGCACTATTTTCAAGATAAAAGCCGTTGATGGGTCCCTGAAAGAGGAC-3'
124-263 Fw	pET49 XIAP 124-240	5'-TTTCCCAAATTCAACAAATCTTCCAAGAAATCCATCCATGGCATAACGCTCTGGTGCCACG-3'
124-263 Rev	pET49 XIAP 124-240	5'-GTTGAATTTGGGAAATTCCTATCAGAACTCACAGCATCAGATTCACTTCGAATATTAAGATTCCG-3'
Oligos used for RIPK2 extension (on pFastBac-HTB RIPK2 1-300):
Construct	Oligo
0-317 Fw	5'-GTTATTCAGCTAAAGAAAACAAAGTTACAGAGTTGACTCGAGAAGCTTGTCGAG-3'
0-317 Rev	5'-CTTTAGCTGAATAACAGCTTCAAGAAAAGTTATCTCTTCAAATGTTCTCAAAACTG-3'
Oligos used for Myc-3c XIAP cloning into pCDNA3:
Construct	Oligo
Fw	5'-TAGCTGGATCCATGGAACAAAAACTCATCTCAGAAGAG
	GATCTGCTGGAAGTTCTGTTCCAGGGGCCCGCTAGTGCTA
	GTGCTAGTATGACTTTTAACAGTTTTGAAGGATC-3'
Rev	5'-TATCGACTCGAGTTATTAAGACATAAAAATTTTTTGCTTGAAAG-3'
Oligos for XIAP mutagenesis (on pCDNA3-Myc-3c-XIAP):
Construct	Oligo (only Fw reported, for RV we have used the complement one)
XIAP Y176A	5’-CAGAACTGGCCAGACGCTGCTCACCTAACCCC-3’
XIAP H178A	5’-CCAGACTATGCTGCCCTAACCCCAAGAG-3’
XIAP N209A	5’-GTGGTGGAAAACTGAAAGCTTGGGAACCTTGTGATC-3’
XIAP E211A	5’-CTGAAAAATTGGGCACCTTGTGATCGTGCCTGG-3’
XIAP C213A	5’-GAAAAATTGGGAACCTGCTGATCGTGCCTGGTC-3’
XIAP D214A	5’-GGGAACCTTGTGCTCGTGCCTGGTCAG-3’
XIAP R215A	5’-GGGAACCTTGTGATGCTGCCTGGTCAGAACAC-3’
Oligos for RIP2 mutagenesis (on pCDNA3-HA-RIP2 and on pFastBac-HTB RIPK2 1-317):
Construct	Oligo (only Fw reported, for RV we have used the complement one)
RIP2-R36L	5’-GTCGTCCGCCCTCCACGCAGACTG-3’
RIP2-D39L	5’-CCGCCACGCACTCTGGCGCGTCCAG-3’
RIP2-R41L	5’-CGCAGACTGGCTCGTCCAGGTGGC-3’
RIP2-R39L/R41L	5’-CGCAGACTGGCTCGTCCAGGTGGC-3’ (ON RIP2-R49L)
RIP2-N137L	5’-GGTGTAAATTACCTGCACCTTATGACTCCTCCTTTAC-3’
RIP2-N137L/N133L	5’-GCCCTTGGTGTACTTTACCTGCACCTTATGACTCCTCCTTTACTTC-3’
RIP2-K209A	5’-CAAGGGCCAGTATCGCGCACGATATATATAGCTATG-3’
RIP2-K209R	5’-CAAGGGCCAGTATCCGGCACGATATATATAGCTATG-3’
RIP2-E279L	5’-GGGCACAAAATCCAGATCTAAGACCATCTTTCTTAAAATG-3’
RIP2-S282L	5’-CACAAAATCCAGATGAAAGACCACTTTTCTTAAAATGTTTAATAGAAC-3’
RIP2-K285A	5’-CAAGGGCCAGTATCGCGCACGATATATATAGCTATG-3’
RIP2-K285L	5’-GATGAAAGACCATCTTTCTTACTATGTTTAATAGAACTTGAACC-3’
Oligos to clone RIP2 into pcw57.1-blast (Gibson pcr with A:C and B:D)):
Oligo name	Oligo
A	gcatcaacaagtttgtacaaaaaagctgaacgatgaacggggaggccatctgcagcgccctg
D	cagggcgctgcagatggcctccccgttcatcgttcagcttttttgtacaaacttgttgatgc
B	tttaaatttactcaaaataaaagctagtaagaaacgtaaaatgatataaatatcaa
C	ttgatatttatatcattttacgtttcttactagcttttattttgagtaaatttaaa
Oligos to make the mutation N137L on pcw57.1-blast-RIP2
Oligo name	Oligo
FW	5' -GGTGTAAATTACCTGCACCTTATGACTCCTCCTTTAC- 3'
RV	5' -GTAAAGGAGGAGTCATAAGGTGCAGGTAATTTACACC-3'
